# Supplementary material for: Comparative Analysis of Total Phenols, Total Flavonoids, Antioxidant Capacity, and Xanthine Oxidase Inhibition in Six Types of Tea
Source: Foods. 2026 May 21;15(10):1822. doi: 10.3390/foods15101822 (PMC13205426; doi:10.3390/foods15101822)
Supplement: Supplementary file 1 [file foods-15-01822-s001.zip]

Archive with 1 entries (1 files):
- foods-4261465-supplementary.xlsx
