# Supplementary material for: Comparative Analysis of Total Phenols, Total Flavonoids, Antioxidant Capacity, and Xanthine Oxidase Inhibition in Six Types of Tea
Source: Foods. 2026 May 21;15(10):1822. doi: 10.3390/foods15101822 (PMC13205426; doi:10.3390/foods15101822)
Supplement: Supplementary file 1 [file foods-15-01822-s001.zip › foods-4261465-supplementary.xlsx]

## Sheet: Sheet1
Table S1 The origin of tea
Tea number	Tea types	Origin	Tea number	Tea types	Origin	Tea number	Tea types	Origin	Tea number	Tea types	Origin	Tea number	Tea types	Origin	Tea number	Tea types	Origin
G01	Green tea	Yunnan	W01	White tea	Fujian	Y01	Yellow tea	Anhui	O01	Oolong tea	Guangdong	B01	Black tea	Guangxi	D01	Dark tea	Anhui
G02	Green tea	Yunnan	W02	White tea	Fujian	Y02	Yellow tea	Anhui	O02	Oolong tea	Taiwan	B02	Black tea	Fujian	D02	Dark tea	Guangxi
G03	Green tea	Shandong	W03	White tea	Fujian	Y03	Yellow tea	Guangxi	O03	Oolong tea	Taiwan	B03	Black tea	Fujian	D03	Dark tea	Guangxi
G04	Green tea	Yunnan	W04	White tea	Fujian	Y04	Yellow tea	Guangxi	O04	Oolong tea	Fujian	B04	Black tea	Fujian	D04	Dark tea	Hunan
G05	Green tea	Jiangxi	W05	White tea	Fujian	Y05	Yellow tea	Sichuan	O05	Oolong tea	Fujian	B05	Black tea	Sri Lanka	D05	Dark tea	Hunan
G06	Green tea	Sichuan	W06	White tea	Fujian	Y06	Yellow tea	Sichuan	O06	Oolong tea	Fujian	B06	Black tea	Guangxi	D06	Dark tea	Hunan
G07	Green tea	Sichuan	W07	White tea	Fujian	Y07	Yellow tea	Sichuan	O07	Oolong tea	Fujian	B07	Black tea	Sri Lanka	D07	Dark tea	Yunnan
G08	Green tea	Yunnan	W08	White tea	Fujian	Y08	Yellow tea	Sichuan	O08	Oolong tea	Fujian	B08	Black tea	Sri Lanka	D08	Dark tea	Sichuan
G09	Green tea	Guangxi	W09	White tea	Fujian	Y09	Yellow tea	Sichuan	O09	Oolong tea	Fujian				D09	Dark tea	Sichuan
G10	Green tea	Yunnan	W10	White tea	Sichuan	Y10	Yellow tea	Sichuan							D10	Dark tea	Sichuan
G11	Green tea	Yunnan	W11	White tea	Fujian	Y11	Yellow tea	Sichuan
G12	Green tea	Yunnan	W12	White tea	Fujian	Y12	Yellow tea	Sichuan
G13	Green tea	Yunnan	W13	White tea	Fujian	Y13	Yellow tea	Sichuan
G14	Green tea	Yunnan	W14	White tea	Fujian	Y14	Yellow tea	Sichuan
G15	Green tea	Fujian	W15	White tea	Fujian	Y15	Yellow tea	Sichuan
G16	Green tea	Guizhou	W16	White tea	Yunnan	Y16	Yellow tea	Yunnan
G17	Green tea	Yunnan	W17	White tea	Fujian
G18	Green tea	Yunnan	W18	White tea	Fujian
G19	Green tea	Guizhou	W19	White tea	Fujian
G20	Green tea	Zhejiang	W20	White tea	Fujian
G21	Green tea	Guangxi	W21	White tea	Fujian
G22	Green tea	Sri Lanka	W22	White tea	Fujian
G23	Green tea	Jiangsu	W23	White tea	Fujian
G24	Green tea	Anhui	W24	White tea	Fujian
G25	Green tea	Henan	W25	White tea	Yunnan
G26	Green tea	Yunnan	W26	White tea	Fujian
			W27	White tea	Fujian
			W28	White tea	Guangxi
			W29	White tea	Fujian
			W30	White tea	Sichuan
			W31	White tea	Jiangxi
			W32	White tea	Fujian
